# Supplementary material for: A semi-supervised adaptive Markov Gaussian embedding process (SAMGEP) for prediction of phenotype event times using the electronic health record
Source: Sci Rep. 2022 Oct 22;12:17737. doi: 10.1038/s41598-022-22585-3 (PMC9588081; doi:10.1038/s41598-022-22585-3)
Supplement: Supplementary file 1 — Supplementary Information. [file 41598_2022_22585_MOESM1_ESM.zip]

Archive with 11 entries (8 files):
- SAMGEP Supplementary Materials/
- SAMGEP Supplementary Materials/HF_selected_features.csv
- __MACOSX/
- __MACOSX/SAMGEP Supplementary Materials/
- __MACOSX/SAMGEP Supplementary Materials/._HF_selected_features.csv
- SAMGEP Supplementary Materials/MS_selected_features.csv
- __MACOSX/SAMGEP Supplementary Materials/._MS_selected_features.csv
- SAMGEP Supplementary Materials/.DS_Store
- __MACOSX/SAMGEP Supplementary Materials/._.DS_Store
- SAMGEP Supplementary Materials/SAMGEP_supplement_final_scientific_reports_R1.pdf
- __MACOSX/SAMGEP Supplementary Materials/._SAMGEP_supplement_final_scientific_reports_R1.pdf
