# Supplementary material for: A semi-supervised adaptive Markov Gaussian embedding process (SAMGEP) for prediction of phenotype event times using the electronic health record
Source: Sci Rep. 2022 Oct 22;12:17737. doi: 10.1038/s41598-022-22585-3 (PMC9588081; doi:10.1038/s41598-022-22585-3)
Supplement: Supplementary file 1 — Supplementary Information. [file 41598_2022_22585_MOESM1_ESM.zip › SAMGEP Supplementary Materials/HF_selected_features.csv]

Code	Description
PheCode Cardiomegaly	Cardiomegaly
PheCode Cardiacrhythmytis	Cardiacrhythmytis
PheCode Cardiomypathy	Cardiomypathy
PheCode Chest Symptoms	Chest Symptoms
PheCode Edema	Edema
PheCode Hepatomegaly	Hepatomegaly
PheCode Ischemic Heart Disease	Ischemic Heart Disease
PheCode Pleural Effusion	Pleural Effusion
PheCode Pulmonary Edema	Pulmonary Edema
PheCode Valvular Disease	Valvular Disease
PheCode Heart Failure	Heart Failure
PheCode Systolic Heart Failure	Systolic Heart Failure
PheCode Diastolic Heart Failure	Diastolic Heart Failure
PheCode Combined Systolic Diastolic Heart Failure	Combined Systolic Diastolic Heart Failure
RxNorm ACE Inhibitor	ACE Inhibitor
RxNorm Antihypertensive Combinator	Antihypertensive Combinator
RxNorm Calcium Channel Blocker	Calcium Channel Blocker
RxNorm Diuretics	Diuretics
RxNorm Digoxin	Digoxin
RxNorm Furosemide	Furosemide
RxNorm Angiotensin Receptor Blocker	Angiotensin Receptor Blocker
RxNorm Statin	Statin
CUI C0004153	atherosclerotic cardiovasc dis
CUI C0010068	coronary heart disease
CUI C0018799	heart disease
CUI C0018801	heart weakness
CUI C0018802	congestive cardiac fail
CUI C0020649	hypotension (disorder)
CUI C0023175	lead (pb)
CUI C0026266	mitral valve
CUI C0028754	Obesity
CUI C0030163	cardiac pacemaker (treatment)
CUI C0032227	pleural effusion (disorder)
CUI C0033095	pressure - physical agent (physical force)
CUI C0034063	edema lung
CUI C0034642	crepitation
CUI C0039738	thallium metallicum/thallium
CUI C0039985	x-ray of chest
CUI C0041199	troponin (substance)
CUI C0043094	weight gain (finding)
CUI C0066563	Mineralocorticoid Receptor
CUI C0079595	imaging procedures
CUI C0149721	left ventricular enlargement (diagnosis)
CUI C0231807	dyspnea on exertion (doe)
CUI C0428897	jvp - jugular venous pressure
CUI C0520863	diastolic dysfunction (diagnosis)
CUI C0560837	Does sit up
CUI C1707968	extended release dose form
CUI C2700378	ejection fraction
CUI C0010055	coronary artery operations (& bypass)
CUI C0001645	blockaders
CUI C0002007	product containing aldosterone receptor antagonist (product)
CUI C0003015	product containing angiotensin-converting enzyme inhibitor
CUI C0003811	heart rhythm disorders
CUI C0012798	diuretic
CUI C0012963	rac-dobutamine
CUI C0013405	Dyspnea, Paroxysmal
CUI C0016860	product containing furosemide (medicinal product)
CUI C0020542	pulmonary hypertension (diagnosis)
CUI C0022662	renal function study
CUI C0025859	Metoprolol
CUI C0034089	pulmonary; stenosis
CUI C0037982	product containing spironolactone
CUI C0054836	product containing carvedilol (medicinal product)
CUI C0085619	must sit up to breath
CUI C0268000	fluid retention (disorder)
CUI C0354100	loop diuretic (substance)
CUI C0425687	jugular venous distension
CUI C0428876	cardiac pressure
CUI C0723783	Toprol-XL
CUI C0239949	Hepatojugular reflux
CUI C0004238	quivering upper heart chambers resulting in irregular heartbeat
CUI C0014963	etacrynic acid (substance)
CUI C0027481	anh-atrial natriuretic horm
CUI C0036974	collapse vascular
CUI C0042514	tachycardia;ventricular
CUI C0085298	sudden/instantaneous cardiac death
CUI C1135191	systolic heart failure
CUI C0002598	amiodarona
CUI C0007194	hypertrophic cardiomyopathy
CUI C0017887	glyceryl trinitrate (substance)
CUI C0025854	Metolazone
CUI C0085532	arteriogram coronary
CUI C0878544	cardiomyopathy (diagnosis)
CUI C0003507	stenosis; aortic valve
CUI C0020223	hydrallazin
CUI C0023212	lvf - left ventricular failure
CUI C0080203	tachyarrhythmia
CUI C0162589	internal defibrillators
CUI C0199665	measurement of venous pressure
CUI C1135196	diastolc hrt failure nos
CUI C1882083	new york heart association class
CUI C1882086	New York Heart Association Class III
CUI C2007409	cardiac catheterization cardiac output in liters per minute
CUI C3258293	Valvular disease
CUI C0023211	lbbb - l bundle branch block
CUI C0179361	blood pumps
CUI C0006376	bumetanide
CUI C0013030	dopamine-containing product
CUI C0018824	cardiac valvular disease
CUI C0027059	myocarditis
CUI C0749225	Systolic dysfunction
CUI C0235527	Heart Failure, Right-Sided
CUI C0085612	ventricular arrhythmia
CUI C0961485	product containing eplerenone
CUI C0007193	congestive cardiomyopathy (diagnosis)
CUI C0018823	heart graftings
CUI C0128513	Milrinone
CUI C0264714	Acute heart failure
CUI C1144709	Natriuretic Peptides
CUI C0040156	thyrotoxicosis (disorder)
CUI C0349782	generalized ischemic myocardial dysfunction (diagnosis)
CUI C0685095	biventricular heart failure
CUI C0054015	brain natriuretic factor
CUI C1504335	Device therapy
CUI C0007196	restrictive; cardiomyopathy
CUI C2936372	Atrio Biventricular Pacing
CUI C1167956	Cardiac Resynchronization Therapy
CUI C0030069	Oxygenated Hemoglobin
CUI C0179926	NA
CUI C0720925	hydralazine plus
