# Supplementary material for: A semi-supervised adaptive Markov Gaussian embedding process (SAMGEP) for prediction of phenotype event times using the electronic health record
Source: Sci Rep. 2022 Oct 22;12:17737. doi: 10.1038/s41598-022-22585-3 (PMC9588081; doi:10.1038/s41598-022-22585-3)
Supplement: Supplementary file 1 — Supplementary Information. [file 41598_2022_22585_MOESM1_ESM.zip › SAMGEP Supplementary Materials/MS_selected_features.csv]

Code	Description
CPTCode 36415	Other therapeutic procedures
CPTCode 70553	Magnetic resonance imaging
CPTCode 71010	Routine chest X-ray
CPTCode 71020	Routine chest X-ray
CPTCode 72142	Magnetic resonance imaging
CPTCode 72156	Magnetic resonance imaging
CPTCode 77052	Other diagnostic radiology and related techniques
CPTCode 80048	Laboratory - Chemistry and Hematology
CPTCode 80053	Laboratory - Chemistry and Hematology
CPTCode 80061	a lipid panel test
CPTCode 80076	a hepatic function panel test
CPTCode 82306	measures the vitamin D level, typically on a serum specimen
CPTCode 82565	measures the amount of creatinine in a patient specimen, typically of blood
CPTCode 82607	a test to measure the amount of vitamin B12 in a patient specimen, typically in patient blood
CPTCode 82947	a test to measure the amount of glucose in a patient's blood using a method other than a reagent strip
CPTCode 82977	measures the gamma�glutamyltransferase enzyme, typically in a serum specimen
CPTCode 83735	a test to measure the amount of magnesium in a patient specimen
CPTCode 84100	a test to evaluate the level of phosphate, which is phosphorus not contained in biological compounds
CPTCode 84443	a test to measure the amount of thyroid�stimulating hormone (TSH)
CPTCode 85025	a blood test request by a doctor that provides detailed information about various types of cells in a patient's blood
CPTCode 85027	a blood count on the red and white blood cells and platelets also known as thrombocytes
CPTCode 85610	Laboratory - Chemistry and Hematology
CPTCode 85652	a test on patient blood to evaluate the rate of sedimentation of red blood cells using an automated test platform
CPTCode 85730	the technical lab test using plasma or whole blood to measure partial thromboplastin time, PTT, also called APTT, activated partial thromboplastin time
CPTCode 87086	Microscopic examination (bacterial smear, culture, toxicology)
CPTCode 88108	prepares smears of cytopathology fluids, washings, or brushings, except for cervical or vaginal fluid, using a concentration technique and interprets his findings
CPTCode 88305	a level IV examination of a surgical pathology specimen
CPTCode 90765	Other therapeutic procedures
CPTCode 90766	Other therapeutic procedures
CPTCode 90780	Other therapeutic procedures
CPTCode 90806	Psychological and psychiatric evaluation and therapy
CPTCode 90862	Psychological and psychiatric evaluation and therapy
CPTCode 93005	Electrocardiogram
CPTCode 93010	Electrocardiogram
CPTCode 96365	Other therapeutic procedures
CPTCode 96366	Other therapeutic procedures
CPTCode 96413	Cancer chemotherapy
CPTCode 97001	Diagnostic physical therapy
CPTCode 97110	Physical therapy exercises, manipulation, and other procedures
CPTCode 97112	Physical therapy exercises, manipulation, and other procedures
CPTCode 97140	Physical therapy exercises, manipulation, and other procedures
CPTCode 99204	Other diagnostic procedures (interview, evaluation, consultation)
CPTCode 99211	Other diagnostic procedures (interview, evaluation, consultation)
CPTCode 99212	Other diagnostic procedures (interview, evaluation, consultation)
CPTCode 99213	Other diagnostic procedures (interview, evaluation, consultation)
CPTCode 99214	Other diagnostic procedures (interview, evaluation, consultation)
CPTCode 99215	Other diagnostic procedures (interview, evaluation, consultation)
CPTCode 99231	Other diagnostic procedures (interview, evaluation, consultation)
CPTCode 99232	Other diagnostic procedures (interview, evaluation, consultation)
CPTCode 99244	Other diagnostic procedures (interview, evaluation, consultation)
CPTCode 99283	Other diagnostic procedures (interview, evaluation, consultation)
CPTCode 99284	Other diagnostic procedures (interview, evaluation, consultation)
CPTCode 99285	Other diagnostic procedures (interview, evaluation, consultation)
CPTCode 0202	Screening mammography, bilateral
CPTCode 0463	Hospital outpatient clinic visit
CPTCode 700	Basic fee-per-visit premium
CPTCode 762	Observation services
CUI C0001962	ethanol (substance)
CUI C0003241	Antibodies Sem
CUI C0003467	unfocused anxiety
CUI C0004134	ataxia [d]
CUI C0004268	focus of attention
CUI C0005558	biopsy - action (qualifier value)
CUI C0006644	caffeine as diuretic (medication)
CUI C0009443	nasopharyngeal; catarrh
CUI C0009450	rndx infection unspecified
CUI C0009676	confusion and disorientation
CUI C0011304	Demyelination
CUI C0012569	double vision; vision
CUI C0015672	tiredness (finding)
CUI C0015967	fever nos
CUI C0016382	reddened skin
CUI C0016911	gadolinium
CUI C0020538	systemic hypertension
CUI C0021359	infertility
CUI C0021368	inflammation (morphologic abnormality)
CUI C0021400	influenza
CUI C0021747	interferon-containing product
CUI C0023175	lead (pb)
CUI C0024485	zeugmatography
CUI C0025260	memory
CUI C0025815	methylprednisolone preparation
CUI C0026769	multiple sclerosis ms
CUI C0026838	spasticity (qualifier value)
CUI C0027497	nausea (disorder)
CUI C0028643	[d]numbness
CUI C0028738	unspecified nystagmus
CUI C0029134	neuritis
CUI C0030193	types of pain
CUI C0030252	heart palpitations
CUI C0032743	pett
CUI C0033684	protein (obsolete)
CUI C0034991	rehabilitation treatment
CUI C0037763	muscle spasms (physical finding)
CUI C0038317	steroid (substance)
CUI C0038435	stress; state
CUI C0038999	bulge
CUI C0039869	thinking
CUI C0042866	vitamin d (medication)
CUI C0079595	imaging procedures
CUI C0149783	steroid therapy
CUI C0150055	chronic pain
CUI C0225326	fibres
CUI C0231170	disability
CUI C0235031	symptoms; nervous system
CUI C0242350	sexual impotence
CUI C0242656	course of illness
CUI C0274281	effect of exposure to external cause
CUI C0277556	disease recurrent
CUI C0278060	mentation and mental problems
CUI C0302583	iron drug
CUI C0311392	sign (finding)
CUI C0344232	vision; blurred
CUI C0374711	repair - action
CUI C0393022	rituximab product
CUI C0412675	magnetic resonance imaging of brain and brain stem
CUI C0427008	stiffness'
CUI C0430022	diagnostic procedure, nos
CUI C0543488	immunoglobulin AUGMENTS
CUI C0544452	disease activity
CUI C0549206	patient pregnant nos (finding)
CUI C0576702	lhermitte's phenomenon
CUI C0684336	impaired
CUI C0701466	Steroid
CUI C0717787	synthetic peptide copolymer i
CUI C0949766	physiotherapy
CUI C1172734	natalizumab (medication)
CUI C1299582	cannot do
CUI C1299586	difficult
CUI C1304680	attack
CUI C1517205	Flare
CUI C2242996	tingling; sensation
CUI C0104	relapse
PheCode 174.1	Breast cancer [female]
PheCode 250.2	Type 2 diabetes
PheCode 272.1	Hyperlipidemia
PheCode 296.2	Depression
PheCode 300.1	Anxiety disorder
PheCode 335	Multiple sclerosis
PheCode 341	Other demyelinating diseases of central nervous system
PheCode 344	Other paralytic syndromes
PheCode 348.9	Other conditions of brain, NOS
PheCode 401.1	Essential hypertension
PheCode 418	Nonspecific chest pain
PheCode 591	Urinary tract infection
PheCode 596.5	Functional disorders of bladder
PheCode 626	Disorders of menstruation and other abnormal bleeding from female genital tract
PheCode 722	Intervertebral disc disorders
PheCode 740	Osteoarthrosis
PheCode 743.1	Osteoporosis
PheCode 745	Pain in joint
PheCode 760	Back pain
PheCode 772.2	Spasm of muscle
PheCode 785	Abdominal pain
